# Supplementary material for: Activation of Tenofovir Alafenamide and Sofosbuvir in the Human Lung and Its Implications in the Development of Nucleoside/Nucleotide Prodrugs for Treating SARS-CoV-2 Pulmonary Infection
Source: Pharmaceutics. 2021 Oct 11;13(10):1656. doi: 10.3390/pharmaceutics13101656 (PMC8540046; doi:10.3390/pharmaceutics13101656)
Supplement: Supplementary file 1 [file pharmaceutics-13-01656-s001.zip]

Archive with 1 entries (1 files):
- pharmaceutics-1384423-supplementary.pdf
